# Supplementary material for: Mating Patterns and Postzygotic Barriers in a Hybrid Swarm of Two Closely Related Pigeon Species
Source: Ecol Evol. 2026 Apr 15;16(4):e73455. doi: 10.1002/ece3.73455 (PMC13083217; doi:10.1002/ece3.73455)
Supplement: Supplementary file 2 — Data S1: ece373455‐sup‐0002‐DataS1.xlsx. [file ECE3-16-e73455-s002.xlsx]

## Sheet: Random_Effect 추가 정리(최종정리)
Nesting_pairs	Pair_ID	M_ID	M_Group	F_ID	F_Group	Pair_Group	Clutch_size	No_of_hatchling	No_of_Fledgling	No_of_survival	Genetic_Group
070-00541_070-00546	7	070-00541	D	070-00546	D	D-D	2	2	2	2	Feral cross
070-00549_070-00545	8	070-00549	D	070-00545	D	D-D	2	1	1	1	Feral cross
070-00541_070-00546	13	070-00541	D	070-00546	D	D-D	2	2	2	2	Feral cross
070-00549_070-00545	21	070-00549	D	070-00545	D	D-D	2	2	2	2	Feral cross
070-00541_070-00546	27	070-00541	D	070-00546	D	D-D	2	2	2	2	Feral cross
070-00549_070-00545	36	070-00549	D	070-00545	D	D-D	2	2	2	2	Feral cross
070-00541_070-00546	39	070-00541	D	070-00546	D	D-D	2	2	2	1	Feral cross
070-00541_070-00546	43	070-00541	D	070-00546	D	D-D	2	2	0	0	Feral cross
070-00541_070-00546	63	070-00541	D	070-00546	D	D-D	2	2	0	0	Feral cross
070-00541_070-00546	68	070-00541	D	070-00546	D	D-D	1	1	0	0	Feral cross
070-02427_070-02422	40	070-02427	B	070-02422	C	B-C	2	1	0	0	Hetero cross
070-02427_070-02422	61	070-02427	B	070-02422	C	B-C	2	2	1	0	Hetero cross
070-02427_070-02422	76	070-02427	B	070-02422	C	B-C	1	0	0	0	Hetero cross
070-02427_070-02422	82	070-02427	B	070-02422	C	B-C	2	1	0	0	Hetero cross
070-02066_070-02061	6	070-02066	C	070-02061	B	C-B	2	2	2	2	Hetero cross
080-05573_070-02402	14	080-05573	C	070-02402	B	C-B	2	1	1	1	Hetero cross
070-02066_070-02061	16	070-02066	C	070-02061	B	C-B	2	0	0	0	Hetero cross
070-02066_070-02061	23	070-02066	C	070-02061	B	C-B	2	1	1	0	Hetero cross
080-05573_070-02402	30	080-05573	C	070-02402	B	C-B	2	1	1	1	Hetero cross
070-02066_070-02061	38	070-02066	C	070-02061	B	C-B	2	0	0	0	Hetero cross
070-02066_070-02061	50	070-02066	C	070-02061	B	C-B	2	0	0	0	Hetero cross
070-02439_070-02065	52	070-02439	C	070-02065	B	C-B	2	1	1	1	Hetero cross
070-02437_070-02421	54	070-02437	C	070-02421	B	C-B	2	2	0	0	Hetero cross
080-05573_070-02402	56	080-05573	C	070-02402	B	C-B	2	2	1	1	Hetero cross
070-02439_070-02065	62	070-02439	C	070-02065	B	C-B	1	1	0	0	Hetero cross
070-02066_070-02061	64	070-02066	C	070-02061	B	C-B	2	2	1	1	Hetero cross
070-02439_070-02065	70	070-02439	C	070-02065	B	C-B	1	0	0	0	Hetero cross
070-02437_070-02420	72	070-02437	C	070-02420	B	C-B	2	1	0	0	Hetero cross
070-02439_070-02065	73	070-02439	C	070-02065	B	C-B	2	2	0	0	Hetero cross
070-02066_070-02061	78	070-02066	C	070-02061	B	C-B	2	2	0	0	Hetero cross
070-02439_070-02065	85	070-02439	C	070-02065	B	C-B	1	1	0	0	Hetero cross
070-00549_080-07151	47	070-00549	D	080-07151	B	D-B	2	2	0	0	Hetero cross
070-00549_080-07151	49	070-00549	D	080-07151	B	D-B	2	2	1	0	Hetero cross
070-00549_070-02423	67	070-00549	D	070-02423	C	D-C	2	1	0	0	Hetero cross
070-00549_070-02423	81	070-00549	D	070-02423	C	D-C	1	1	0	0	Hetero cross
080-05853_080-07101	1	080-05853	A	080-07101	A	A-A	2	1	0	0	Hill cross
080-05853_080-07101	19	080-05853	A	080-07101	A	A-A	2	2	2	0	Hill cross
080-05853_080-07101	34	080-05853	A	080-07101	A	A-A	2	1	1	0	Hill cross
080-05853_080-07101	57	080-05853	A	080-07101	A	A-A	2	2	0	0	Hill cross
080-05853_080-07101	71	080-05853	A	080-07101	A	A-A	2	1	0	0	Hill cross
080-05853_080-07101	79	080-05853	A	080-07101	A	A-A	2	1	0	0	Hill cross
070-00512_070-02405	2	070-00512	B	070-02405	B	B-B	2	2	0	0	Within hybrid
070-02408_070-00510	3	070-02408	B	070-00510	B	B-B	2	2	0	0	Within hybrid
070-02407_070-02404	4	070-02407	B	070-02404	B	B-B	2	1	1	1	Within hybrid
070-02407_070-02404	5	070-02407	B	070-02404	B	B-B	2	2	0	0	Within hybrid
070-02406_080-07151	9	070-02406	B	080-07151	B	B-B	2	1	1	0	Within hybrid
070-02419_070-02420	10	070-02419	B	070-02420	B	B-B	2	2	0	0	Within hybrid
070-00549_070-00545	11	070-00549	B	070-00545	B	B-B	2	0	0	0	Within hybrid
070-02419_070-02420	12	070-02419	B	070-02420	B	B-B	2	0	0	0	Within hybrid
070-00512_070-02405	15	070-00512	B	070-02405	B	B-B	2	2	1	1	Within hybrid
080-05560_080-05566	17	080-05560	B	080-05566	B	B-B	2	2	2	2	Within hybrid
070-02408_070-00510	18	070-02408	B	070-00510	B	B-B	2	1	1	0	Within hybrid
080-07122_070-02421	20	080-07122	B	070-02421	B	B-B	2	0	0	0	Within hybrid
070-02407_070-02404	24	070-02407	B	070-02404	B	B-B	1	0	0	0	Within hybrid
070-02406_080-07151	25	070-02406	B	080-07151	B	B-B	2	0	0	0	Within hybrid
080-05559_080-05556	26	080-05559	B	080-05556	B	B-B	2	0	0	0	Within hybrid
080-07122_070-02421	28	080-07122	B	070-02421	B	B-B	2	0	0	0	Within hybrid
070-00512_070-02405	29	070-00512	B	070-02405	B	B-B	2	2	1	0	Within hybrid
070-02419_070-02420	31	070-02419	B	070-02420	B	B-B	2	2	2	0	Within hybrid
070-02407_070-02404	32	070-02407	B	070-02404	B	B-B	2	2	2	1	Within hybrid
070-02406_080-07151	33	070-02406	B	080-07151	B	B-B	2	1	1	0	Within hybrid
070-02408_070-00510	35	070-02408	B	070-00510	B	B-B	2	0	0	0	Within hybrid
080-05560_080-05566	37	080-05560	B	080-05566	B	B-B	2	2	2	2	Within hybrid
070-02407_070-02404	41	070-02407	B	070-02404	B	B-B	2	1	1	0	Within hybrid
080-07122_070-02421	42	080-07122	B	070-02421	B	B-B	2	2	2	0	Within hybrid
070-02408_070-00510	44	070-02408	B	070-00510	B	B-B	2	1	1	1	Within hybrid
080-05559_080-07107	46	080-05559	B	080-07107	B	B-B	1	1	1	0	Within hybrid
070-02406_080-07151	48	070-02406	B	080-07151	B	B-B	2	2	0	0	Within hybrid
080-05560_080-05566	51	080-05560	B	080-05566	B	B-B	2	1	1	1	Within hybrid
070-00512_070-02405	53	070-00512	B	070-02405	B	B-B	2	0	0	0	Within hybrid
070-02061_080-07151	55	070-02061	B	080-07151	B	B-B	2	1	1	1	Within hybrid
070-00512_070-02405	58	070-00512	B	070-02405	B	B-B	2	2	0	0	Within hybrid
080-05559_080-07107	59	080-05559	B	080-07107	B	B-B	2	2	0	0	Within hybrid
070-02419_070-02420	60	070-02419	B	070-02420	B	B-B	2	2	0	0	Within hybrid
080-05560_080-05566	65	080-05560	B	080-05566	B	B-B	2	2	0	0	Within hybrid
070-02411_080-05558	66	070-02411	B	080-05558	B	B-B	1	1	0	0	Within hybrid
080-05559_080-07107	69	080-05559	B	080-07107	B	B-B	2	2	0	0	Within hybrid
070-02410_080-07151	74	070-02410	B	080-07151	B	B-B	2	1	0	0	Within hybrid
080-05560_070-00510	75	080-05560	B	070-00510	B	B-B	2	2	0	0	Within hybrid
070-00512_070-02405	77	070-00512	B	070-02405	B	B-B	1	0	0	0	Within hybrid
070-02411_080-05558	80	070-02411	B	080-05558	B	B-B	1	1	0	0	Within hybrid
080-05559_080-07107	83	080-05559	B	080-07107	B	B-B	2	2	0	0	Within hybrid
070-02062_070-02063	84	070-02062	B	070-02063	B	B-B	1	1	1	0	Within hybrid
070-02414_070-02423	22	070-02414	C	070-02423	C	C-C	2	2	2	0	Within hybrid
070-02414_070-02423	45	070-02414	C	070-02423	C	C-C	2	2	2	1	Within hybrid
